# Supplementary material for: Enrichment of Grapes with Zinc-Efficiency of Foliar Fertilization with ZnSO4 and ZnO and Implications on Winemaking
Source: Plants (Basel). 2022 May 25;11(11):1399. doi: 10.3390/plants11111399 (PMC9182840; doi:10.3390/plants11111399)
Supplement: Supplementary file 1 [file plants-11-01399-s001.zip]

Archive with 1 entries (1 files):
- plants-1714867-supplementary.pdf
